# Supplementary material for: Autophagy in Plasmodium, a multifunctional pathway?
Source: Comput Struct Biotechnol J. 2013 Aug 20;8:e201308002. doi: 10.5936/csbj.201308002 (PMC3962217; doi:10.5936/csbj.201308002)
Supplement: Autophagy in Plasmodium, a multifunctional pathway? [file CSBJ-8-e201308002_SM0001.xls]

## Sheet: Sheet3
Protein	Query species	Hit PlasmoDB (P. falciparum)	Corresponding P. berghei homologue	Blast(i) E-value	Conserved Plasmodium?	PlasmoDB annotation	Query/Hit length	Blast (recipl) type: rank, E-value	Blast (recip) %ID, % coverage	Biotinformatic information	Interactors	PlasmoDB expression data	Genetic modification
TOR1	Yeast	PF3D7_0419900	PBANKA_092720	0.0018	Yes	phosphatidylinositol 4-kinase, putative	2470/ 5000	PSI: 8th, 4e-05	30, 2			Mass Spec: trophozoite/merozoite
Induction
Atg1	A. thaliana	PF3D7_1450000	PBANKA_131371	1.6e-35	Not all	serine/threonine protein kinase, putative	711/367	PSI: 1st hit, 1e-40	32, 72
FIP200 (Atg17 homologue)	H. sapiens	PF3D7_0504700	PBANKA_090130.1, PBANKA_090130.2	2.6e-23	Yes	conserved Plasmodium protein, unknown function	1591/2349	DELTA: ~80, 2e-15	18, 21	Coiled-coil	PF3D7_0923400, PF3D7_1309400, PF3D7_0802000, PF3D7_1107300 - no matches	Mass Spec: Trophozoite (Florens 2002)
Atg101	D. rerio	PF3D7_1444600	None	0.053	Not all	conserved Plasmodium protein, unknown function	218/121	DELTA: 1st hit, 0.084	32, 33	DOES NOT have DUF1649, Val-rich or AAC		RNA: Trophozoite/gametocyte
Nucleation
Vps34	S. cerevisiae	PF3D7_0515300	PBANKA_111490	1.9e-84	Yes	phosphatidylinositol 3-kinase (PI3K)	875/ 2133	PSI: 2nd hit, 2E-67	32, 13			Mass spec: sporozoite (Florens), schizont.
Vps15	H. sapiens	PF3D7_0823000	PBANKA_070760	5.1e-11	Yes	protein kinase , putative	1358/1332	PSI: 1st hit, 1e-50	26, 24	No WD but predicted myristolyated		Mass Spec: Late Gametocyte and trophozoite (Florens 2002)
Atg14	P. troglodytes	PF3D7_1220800	PBANKA_143600	0.0014	Yes	conserved Plasmodium protein, unknown function	492/671	DELTA: 10th, 0.25	19, 18
IM Assembly/Atg9 cycling
Atg2	S. cerevisiae	Pf3D7_1320000	PBANKA_141830	0.0034	Yes	rhoptry protein 2, putative (PRP2)	1592/1258	PSI: 1st hit, 0.053	28, 10				Genetic modification not successful
Atg18	S. cerevisiae	PF3D7_1012900	PBANKA_121130	1.9e-17	Yes	conserved Plasmodium protein, unknown function	500 /380	PSI: 2nd hit, 5e-26	28, 67	FRRG and WD motif		Mass Spec: gametocytes, schizont, trophozoites, rings, merozoites,
Atg9	S. cerevisiae	PF3D7_0607700	PBANKA_010630	3.3e-10	yes	conserved Plasmodium protein, unknown function (PDB: Arginase)	997/2752	DELTA: 4th hit, 0.4	25, 6	No transmembrane		Mass Spec: sporozoite, merozoite, schizont
Maturation
Atg4	S. cerevisiae	PF3D7_1417300	PBANKA_102540	4.9e-09	Yes	conserved Plasmodium protein, unknown function, PDB: Atg4	494/1124	PSI: 2nd hit, 6e-5	31, 8			Mass spec: schizont (Treek & Sanders)
Atg8	S. cerevisiae	PF3D7_1019900	PBANKA_050410	3.1e-24	Yes	autophagy-related protein 8, putative (ATG8)	117/124	PSI: 1st hit, 5e-33	40, 98			Mass Spec: merozoites, ring, schizont, gametocytes, sporozoites
Atg3	S. cerevisiae	PF3D7_0905700.1	PBANKA_041570	6.3e-23	Yes	autophagy-related protein 3, putative (ATG3)	310/319	PSI: 1st, 3e-41	30, 93			RNA: trophozoite and gametoctes
Atg7	S. cerevisiae	PF3D7_1126100	PBANKA_092220	4e-51	Yes	ThiF family protein, putative	630/1316	PSI: 1st hit, 2e-34	46, 29			RNA: schizont
Atg12	S. cerevisiae	PF3D7_1470000	PBANKA_133320	3.5e-09	Yes	conserved Plasmodium protein, unknown function (PDB:Atg12b)	186/112	PSI: 1st hit, 2e-7	33, 75			RNA: trophozoite
Atg16	H. sapiens	PF3D7_1406500	PBANKA_103570	0.0079	Yes	conserved Plasmodium protein, unknown function	264/1527	DELTA: ~40, 1e-29	13, 22			Mass spec: sporozoite/gametocytes
Atg5	H. sapiens	PF3D7_1430400	PBANKA_101430	1.3e-06	Yes	conserved Plasmodium protein, unknown function	275/863	Delta, 1st hit, 6e-12	38, 4
Fusion
Rab7	S. cerevisiae	PF3D7_0903200	PBANKA_041820	3.1e-63	Yes	Rab GTPase 7 (Rab7)	208/206	PSI: 1st hit, 3e-86	64, 89
Vam3	S. cerevisiae	PF3D7_1104100	PBANKA_094280	5.3e-09	Yes	syntaxin, Qa-SNARE family (SYN13)	283/347	PSI: 2nd hit, 0.32	21, 19			Mass spec: ring, trophozoite, schizont, gametocyte
Atg22	S. cerevisiae	PF3D7_0206200	PBANKA_030390	0.012	Yes	metabolite/drug transporter, putative	528/565	PSI: 35th hit, 0.059	39, 11			Mass spec: gametocytes (Silverstrini)RNA: Schizont and Gametocytes
Vps39	S. cerevisiae	PF3D7_1423800	PBANKA_101960	9.4e-05	Yes	conserved Plasmodium protein, unknown function	1049/1468	DELTA: 1st hit: 5e-08	17, 8	Pfam: Vps39 e-value: 3.8e-18	PF3D7_0936300	Mass Spec: gametocytes and schizonts
Sec22	S. cerevisiae	PF3D7_0320100	PBANKA_121840	4.6e-23	Yes	Sec22	214/221	blastp: 1st, 5e-23	30, 73			Mass Spec: trophs, merozoites, gametocytes, schizonts
VAMP8	H. sapiens	PF3D7_1303200.1	PBANKA_140170	7.2e-10	Yes	SNARE protein, putative (VAMP8)	100/208	PSI: 8th, 1e-23	24, 42	Pfam: synaptobrevin
AtVti1b	A. thaliana	Pf3d7_1236000	PBANKA_145060	1.3e-07	Yes	conserved Plasmodium protein, unknown function	222/410	PSI: 1st hit, 9e-05	21, 47	Pfam: Vesicle transport v-SNARE protein N-term
Ykt6	S. cerevisiae	PF3D7_1324700	PBANKA_133990	7.3e-32	Yes	SNARE protein, putative (YKT6.2)	200/221	PSI: 1st hit, 2e-37	39, 90			Mass spec: gametocytes, trophs, schizont, merozoite
Exophagy
GRASP65	S. cerevisiae	PF3D7_1017300.1	PBANKA_050160	2.8e-25	Yes	golgi re-assembly stacking protein 1 (GRASP1)	451/573	PSI, 1st hit, 3e-11	24, 35			Mass spec: schizont, gametocyte
Sso1	S. cerevisiae	PF3D7_0210700	PBANKA_030760	4.5e-16	Yes	syntaxin, Qa-SNARE family (SYN17)	290/314	PSI: 1st hit, 5e-12	24, 79		PF3D7_1448600, PF3D7_1114700, PF3D7_1238300, PF3D7_0930300
Cvt
Atg11	S. cerevisiae	PF3D7_1239800	PBANKA_030100, PBANKA_031340, PBANKA_122080	9.8e-10	Yes	conserved Plasmodium protein, unknown function	1178/5767	DELTA: 0.017	9, 13	Predicted coiled coiled	PF3D7_0919000 , PF3D7_0515000, PF3D7_1400100 , PF3D7_1464600, PF3D7_1021700 , PF3D7_1200100, PF3D7_0214100, PF3D7_0305200 , PF3D7_1252400 , PF3D7_1207000	Mass spec: Schizont, gametocytes, trophozoite, sporozoite
Atg11	S. cerevisiae	PF3D7_0203000	PBANKA_030100, PBANKA_031340, PBANKA_122080, PBANKA_145420	1e-14	Yes	conserved Plasmodium protein, unknown function	1178/1979	DELTA: >100, 0.15	9, 8	3-4 coiled coiled. Pfam: Atg14 e-value: 2.8e-05 (insignificant)	PF3D7_1011400	Mass spec: gametocyte, sporozoite, schizont (Florens)	Mutant has 54% blood stage growth (Balue 2010)
Other
OATL1	H. sapiens	PF3D7_1320200	PBANKA_141850	0.00084	Yes	TBC domain protein, putative	688/627	PSI: 6th hit, 1e-05	25, 24			Mass spec: schizont
